# Supplementary material for: Longitudinal Assessment of Cytokine Expression and Plasminogen Activation in Hantavirus Cardiopulmonary Syndrome Reveals Immune Regulatory Dysfunction in End-Stage Disease
Source: Viruses. 2021 Aug 12;13(8):1597. doi: 10.3390/v13081597 (PMC8402847; doi:10.3390/v13081597)
Supplement: Supplementary file 1 [file viruses-13-01597-s001.zip]

Archive with 1 entries (1 files):
- viruses-1284471-supplementary.pdf
